# Supplementary material for: TDNAscan: A Software to Identify Complete and Truncated T-DNA Insertions
Source: Front Genet. 2019 Jul 25;10:685. doi: 10.3389/fgene.2019.00685 (PMC6690219; doi:10.3389/fgene.2019.00685)
Supplement: Supplementary file 5 [file Table_1.xlsx]

## Sheet: Sheet1
Coverage	F-score (paired end read)
	100 bp	150 bp	300 bp
2X	0.797	0.79	0.664
5X	0.957	0.96	0.946
10X	0.967	0.972	0.976
20X	0.972	0.975	0.979
40X	0.974	0.974	0.979
