# Supplementary material for: TDNAscan: A Software to Identify Complete and Truncated T-DNA Insertions
Source: Front Genet. 2019 Jul 25;10:685. doi: 10.3389/fgene.2019.00685 (PMC6690219; doi:10.3389/fgene.2019.00685)
Supplement: Supplementary file 6 [file Table_2.xlsx]

## Sheet: Sheet1
Table S1 Summary of Identified T-DNA in Case Study 1
Sequence ID	Sample name	Background	# read pairs	Inagaki et al,2015		TDNAscan
				Chr: location of peak	Border	Chr	Breakpoint	SuppRead	TDNA_info	Orientation	Freq	Note
SRR2077974	pPLV26-Cas9_C1	Col-0	161919
SRR2077975	pPLV26-Cas9_C2	Col-0	154566	Chr5:16020540	internal	Chr5	16020543	CLR:19,DIR:1	tdna_st:2937,tdna_end:-	+	1
SRR2077976	pPLV26-Cas9_C3	Col-0	162233	Chr4:426720	LB	Chr4	426729	CLR:245,DIR:8	tdna_st:1745,tdna_end:-	-	1
SRR2077977	pPLV26-Cas9_C4	Col-0	144358	Chr1:5050500	LB-LB	Chr1	5050462	CLR:172,DIR:0	tdna_st:1739,tdna_end:-	+	1
						Chr1	5050488	CLR:54,DIR:25	tdna_st:1724,tdna_end:-	-	1
SRR2077978	pPLV26-Cas9_C5	Col-0	200188	Chr3:1011450	LB-LB	Chr3	1011431	CLR:163,DIR:7	tdna_st:1728,tdna_end:-	+	1
SRR2077987	pCAMBIA3300-pFWA:HTB2-CFP_1	GFP-tailswap cenh3-1 in Col-0	335387			Chr1	145789	CLR:361,DIR:10	tdna_st:12789,tdna_end:13003	-	1
						Chr1	28314971	CLR:347,DIR:17	tdna_st:6188,tdna_end:-	-	1
				Chr3:21918260	RB	Chr3	21918262	CLR:5,DIR:0	tdna_st:-,tdna_end:5766	+	1
						Chr4	16499763	CLR:503,DIR:8	tdna_st:6213,tdna_end:-	+	1
SRR2077988	pCAMBIA3300-pFWA:HTB2-CFP_6	GFP-tailswap cenh3-1 in Col-0	282346			Chr1	145789	CLR:323,DIR:6	tdna_st:12789,tdna_end:13003	-	0.993846
						Chr1	28314971	CLR:362,DIR:19	tdna_st:6188,tdna_end:-	-	1
				Chr2:75380	LB-LB	Chr2	75378	CLR:10,DIR:3	tdna_st:6193,tdna_end:-	+	1
						Chr4	16499763	CLR:513,DIR:8	tdna_st:6213,tdna_end:-	+	1
						ChrC	~66286	CLR:0,DIR:4	tdna_st:-,tdna_end:-	*	0	No clipped but discordant reads, estimated (no exact) breakpoint
SRR2077989	pCAMBIA3300-pFWA:HTB2-CFP_11	GFP-tailswap cenh3-1 in Col-0	358798			Chr1	145789	CLR:337,DIR:0	tdna_st:-,tdna_end:13003	-	1
						Chr1	145972	CLR:97,DIR:3	tdna_st:12789,tdna_end:-	+	1
						Chr1	2249406	CLR:6,DIR:0	tdna_st:-,tdna_end:6348	-	1
				Chr1:2820130	LB	Chr1	2820123	CLR:154,DIR:0	tdna_st:6200,tdna_end:-	+	1
						Chr1	~13585372	CLR:0,DIR:3	tdna_st:-,tdna_end:-	*	0	No clipped but discordant reads, estimated (no exact) breakpoint
						Chr1	~19935284	CLR:0,DIR:5	tdna_st:-,tdna_end:-	*	0	No clipped but discordant reads, estimated (no exact) breakpoint
						Chr1	28314971	CLR:203,DIR:6	tdna_st:6188,tdna_end:-	-	1
						Chr3	~21629959	CLR:0,DIR:3	tdna_st:-,tdna_end:-	*	0	No clipped but discordant reads, estimated (no exact) breakpoint
						Chr4	16499763	CLR:274,DIR:0	tdna_st:6213,tdna_end:-	+	1
SRR2077990	pCAMBIA3300-pFWA:HTB2-CFP_18	GFP-tailswap cenh3-1 in Col-0	354866			Chr1	145789	CLR:568,DIR:5	tdna_st:12789,tdna_end:13003	-	0.989547
						Chr1	27803439	CLR:3,DIR:0	tdna_st:6188,tdna_end:-	-	1
						Chr1	28314971	CLR:470,DIR:97	tdna_st:6188,tdna_end:-	-	1
						Chr4	16499763	CLR:554,DIR:41	tdna_st:6213,tdna_end:-	+	1
SRR2077991	pPLV01-AtU6:gRNA_C2	Col-0	161517
SRR2077992	pPLV01-AtU6:gRNA_C3	Col-0	195366	Chr5:1457050	RB-backbone	Chr5	1457050	CLR:2,DIR:5	tdna_st:-,tdna_end:4751	+	0.666667
SRR2077993	pPLV01-AtU6:gRNA_C4	Col-0	147463	Chr4:6266240	LB	Chr4	6266241	CLR:21,DIR:0	tdna_st:2084,tdna_end:-	+	1
				Chr4:10429500	RB	Chr4	10429505	CLR:85,DIR:11	tdna_st:-,tdna_end:4750	-	1
SRR2077994	pPLV01-AtU6:gRNA_C5	Col-0	156491	Chr4:6910240	RB (inward)
SRR2077995	pPLV01-AtU6:gRNA_C76	Col-0	139695
SRR2077997	pPLV26-MeGI_1-2	Col-0	148750	Chr1:28089550	LB	Chr1	~28089821	CLR:0,DIR:19	tdna_st:-,tdna_end:-	*	0	No clipped but discordant reads, estimated (no exact) breakpoint
SRR2077998	pPLV26-MeGI_2-1	Col-0	116221	Chr3:18962000	LB-LB	Chr3	~18962335	CLR:0,DIR:8	tdna_st:-,tdna_end:-	*	0	No clipped but discordant reads, estimated (no exact) breakpoint
SRR2077999	pPLV26-MeGI_2-2	Col-0	147058	Chr5:25174070	LB	Chr5	25174073	CLR:60,DIR:0	tdna_st:2537,tdna_end:-	+	1
SRR2078000	pPLV26-MeGI_2-3	Col-0	160668	Chr5:5479960	LB-RB	Chr5	5479941	CLR:177,DIR:37	tdna_st:2504,tdna_end:-	+	1
SRR2078001	pPLV26-MeGI_2-4	Col-0	112532	Chr4:18510800	LB	Chr4	18510798	CLR:59,DIR:13	tdna_st:2508,tdna_end:-	+	1
				Chr5:25302080	LB	Chr5	~25302332	CLR:0,DIR:4	tdna_st:-,tdna_end:-	*	0	No clipped but discordant reads, estimated (no exact) breakpoint
SRR2078002	pPLV26-MeGI_2-6	Col-0	124471	Chr5:22992960	LB	Chr5	22992965	CLR:1,DIR:5	tdna_st:2504,tdna_end:-	-	0.0909091
Red: common T-DNA insertions between Inagaki 2015 and TDNAscan. Yellow: Samples are validated by PCR(Inagaki 2015)
