# Supplementary material for: TDNAscan: A Software to Identify Complete and Truncated T-DNA Insertions
Source: Front Genet. 2019 Jul 25;10:685. doi: 10.3389/fgene.2019.00685 (PMC6690219; doi:10.3389/fgene.2019.00685)
Supplement: Supplementary file 7 [file Table_3.xlsx]

## Sheet: Sheet1
Chr	Breakpoint	SuppRead	TDNA_info	Orientation	Freq	Validation	Insertion#	Primer name	Primer 1 (5' -- 3')	Primer 2 (5' -- 3')
Chr1	14033927	CLR:56,DIR:34	tdna_st:99,tdna_end:-	+	0.327485	Yes	Insert-1	Insert-1-F + TDNA-R1	Insert-1-F: TTGCAACGGATATTCAACAAATC	TDNA-R1: ACTGGAACAACACTCAACCCTATC
Chr1	28975729	CLR:39,DIR:11	tdna_st:74,tdna_end:-	+	0.26	Yes	Insert-2	Insert-2-F + TDNA-R1	Insert-2-F: GTATTCTACAGATGTCGACTGGA	TDNA-R1: ACTGGAACAACACTCAACCCTATC
Chr2	~11307005	CLR:0,DIR:11	tdna_st:-,tdna_end:-	*	0	Yes	Insert-3	Insert-3-F + TDNA-R1	Insert-3-F: GTTAGCCATGATCGATCTGAG	TDNA-R1: ACTGGAACAACACTCAACCCTATC
Chr3	~2348664	CLR:0,DIR:6	tdna_st:-,tdna_end:-	*	0	No	Insert-4	Insert-4-F + TDNA-F/R for Insert-4	Insert-4-F: GAGGAAGAATCGTTATATGCAG	TDNA-F: GTCTTGCGAAGGATAGTGGGA/TDNA-R: TCCCACTATCCTTCGCAAGAC
Chr3	~6944252	CLR:0,DIR:3	tdna_st:-,tdna_end:-	*	0	Yes	Insert-5	Insert-5-R+TDNA-F for Insert-5	Inser-5-R: TGAAACTCTCATATCACATCGA	TDNA-F: CATTCAGGCTGCGCAACTGTTG
Chr3	13830994	CLR:2,DIR:1	tdna_st:1879,tdna_end:-	+	0.000670916	Yes	Insert-6	Insert-6-F + TDNA-R2	Insert-6-F: TGTTGATGTCAAACTGTAACTTG	TDNA-R2: CATTAATGCAGCTGGCACGACAG
Chr3	22983129	CLR:2,DIR:7	tdna_st:1,tdna_end:-	-	0.0235294	Yes	Insert-7	Insert-7-F+TDNA-R for Insert-17	Insert-7-F: TGCATGACCTTGATTTTTCGATTG	TDNA-R for Insert-17: GTTATTAAGTTGTCTAAGCGTC
Chr4	1423443	CLR:14,DIR:3	tdna_st:74,tdna_end:-	-	0.0809249	Yes	Insert-8	Insert-8-F + TDNA-R1	Insert-8-F: GTACCTAAACGTGAATTACTGGA	TDNA-R1: ACTGGAACAACACTCAACCCTATC
Chr4	8519973	CLR:2,DIR:2	tdna_st:114,tdna_end:-	+	0.012987	Yes	Insert-9	Insert-9-F + TDNA-R1	Insert-9-F: CAAAGTACAAGGTCTTCACAAAAC	TDNA-R1: ACTGGAACAACACTCAACCCTATC
Chr4	11257010	CLR:11,DIR:1	tdna_st:94,tdna_end:-	-	0.0696203	Yes	Insert-10	Insert-10-F + TDNA-R1	Insert-10-F: TCAATGACACCCGACCAAAACCA	TDNA-R1: ACTGGAACAACACTCAACCCTATC
Chr4	18127405	CLR:10,DIR:0	tdna_st:91,tdna_end:4333	+	0.0793651	Yes	Insert-11	Insert-11-F + TDNA-R1	Insert-11-F: GTTAGTCCGGTTCAGCTAGCA	TDNA-R1: ACTGGAACAACACTCAACCCTATC
Chr5	6896882	CLR:46,DIR:0	tdna_st:87,tdna_end:149	+	0.383333	Yes	Insert-12	Insert-12-F+TDNA-R for Insert-17	Insert-12-F: GTCGAATCGCCGAGGGAAGGTG	TDNA-R for Insert-17: GTTATTAAGTTGTCTAAGCGTC
